# Supplementary material for: The Influence of Different Crop Mulches on Weed Infestation, Soil Properties and Productivity of Wheat under Conventional and Conservation Production Systems
Source: Plants (Basel). 2022 Dec 20;12(1):9. doi: 10.3390/plants12010009 (PMC9824819; doi:10.3390/plants12010009)
Supplement: Supplementary file 1 [file plants-12-00009-s001.zip]

Archive with 1 entries (1 files):
- plants-2065236-supplementary.pdf
